# Supplementary material for: Optimization of Calcium Fluoride Crystallization Process for Treatment of High-Concentration Fluoride-Containing Semiconductor Industry Wastewater
Source: Int J Mol Sci. 2024 Apr 2;25(7):3960. doi: 10.3390/ijms25073960 (PMC11011877; doi:10.3390/ijms25073960)
Supplement: Supplementary file 1 [file ijms-25-03960-s001.zip]

Archive with 1 entries (1 files):
- ijms-2947272-supplementary.pdf
